# Supplementary material for: Toxoplasmosis infection among pregnant women in Africa: A systematic review and meta-analysis
Source: PLoS One. 2021 Jul 20;16(7):e0254209. doi: 10.1371/journal.pone.0254209 (PMC8291666; doi:10.1371/journal.pone.0254209)
Supplement: S4 File — (XLSX) [file pone.0254209.s004.xlsx]

## Sheet: Sheet1
Authors & years	n	P%	SE	Countries	Sub_Africa region	Types of study design	Before _After Millennium Goal	Serological analysis test done
(Doudou Yobi , Renaud Piarroux et al. 2014)	781	80.3	1.4232	DR. Congo	Central Africa	cross sectional	Before 2015	Enzyme-linked fluorescent assay
(Njunda, Assob et al. 2011)	110	72.73	4.24623	Cameroon	Central Africa	cross-sectional	Before 2015	Enzyme-linked immunosorbent assay.
(Abamecha and Awel 2016)	232	85.3	2.32482	Ethiopia	Eastern Africa	cross-sectional	After 2015	Enzyme-linked immunosorbent assay.
(Agmas, Tesfaye et al. 2015)	263	68.4	2.86678	Ethiopia	Eastern Africa	cross-sectional	Before 2015	Latex agglutination test
(Awoke, Nibret et al. 2015)	384	18.5	1.98152	Ethiopia	Eastern Africa	cross-sectional	Before 2015	Latex agglutination test
(Endris, Belyhun et al. 2014)	385	88.6	1.61972	Ethiopia	Eastern Africa	cross sectional	Before 2015	Latex agglutination test
(Fenta 2019)	494	81.8	1.736	Ethiopia	Eastern Africa	cross sectional	After 2015	Enzyme-linked immunosorbent assay.
(Frimpong, Makasa et al. 2017)	411	5.87	1.15948	Zambia	Eastern Africa	cross sectional	After 2015	Rapid test cassettes by CTK Biotech
(Gelaye, Kebede et al. 2015)	288	85.4	2.0807	Ethiopia	Eastern Africa	cross sectional	Before 2015	Latex agglutination test
(Murebwayire, Njanaake et al. 2017)	384	9.6	1.50333	Rwanda	Eastern Africa	cross-sectional	After 2015	Enzyme-linked immunosorbent assay.
(Mwambe, Mshana et al. 2013)	350	30.9	2.46993	Tanzania	Eastern Africa	cross–sectional	Before 2015	Enzyme-linked immunosorbent assay.
(Negero, Yohannes et al. 2017)	210	75.7	2.95966	Ethiopia	Eastern Africa	cross-sectional	After 2015	Latex agglutination test
(Paul, Kiwelu et al. 2018)	254	44.5	3.11824	Tanzania	Eastern Africa	cross-sectional	After 2015	Enzyme-linked immunosorbent assay.
(Teweldemedhin, Gebremichael et al. 2019)	360	35.6	2.52358	Ethiopia	Eastern Africa	cross-sectional	After 2015	Enzyme-linked immunosorbent assay.
(Zemene, Yewhalaw et al. 2012)	201	83.6	2.61172	Ethiopia	Eastern Africa	cross-sectional	Before 2015	Enzyme-linked immunosorbent assay.
(Bamba, Cissé et al. 2017)	316	31.1	2.60403	Burkina Faso	West Africa	cross-sectional	After 2015	Enzyme-linked immunosorbent assay.
(De Paschale, Ceriani et al. 2014)	283	30	2.72406	Benin	West Africa	cross-sectional	Before 2015	Enzyme-linked immunosorbent assay.
(Koffi, Konaté et al. 2015)	385	58.7	2.50936	Ivory Coast	West Africa	Prospective cohort	Before 2015	Enzyme-linked fluorescent assay
(Linguissi, Nagalo et al. 2012)	182	20.3	2.98155	Burkina Faso	West Africa	Prospective cohort	Before 2015	Enzyme-linked immunosorbent assay.
(Nasir, Aderinsayo et al. 2015)	360	48.9	2.63459	Nigeria	West Africa	cross-sectional	Before 2015	Enzyme-linked immunosorbent assay.
(Olusi, Grob et al. 1996)	606	43.7	2.01492	Nigeria	West Africa	cross-sectional	Before 2015	Enzyme-linked immunosorbent assay.
(Rodier, Berthonneau et al. 1995)	211	53.6	3.43321	Benin	West Africa	cross-sectional	Before 2015	Enzyme-linked immunosorbent assay.
(Simpore, Savadogo et al. 2006)	129	20.2	3.53494	Burkina Faso	West Africa	cross-sectional	Before 2015	Enzyme-linked immunosorbent assay.
